# Supplementary material for: A new soil centipede from South-East Asia with a unique arrangement of ventral glands, and a revised synopsis of Gonibregmatidae (Chilopoda, Geophilomorpha)
Source: Zookeys. 2019 Apr 15;838:111–32. doi: 10.3897/zookeys.838.33131 (PMC6477870; doi:10.3897/zookeys.838.33131)
Supplement: XML Treatment for Vinaphilus [file zookeys.838.33131-treatment1.xml]

<!DOCTYPE tp:taxon-treatment
  PUBLIC "-//TaxonX//DTD Taxonomic Treatment Publishing DTD v0 20100105//EN" "tax-treatment-NSO.dtd">
<tp:taxon-treatment xmlns:tp="http://www.plazi.org/taxpub"><tp:treatment-meta><kwd-group><label>Taxon classification</label><kwd><named-content xmlns:xlink="http://www.w3.org/1999/xlink" content-type="kingdom">Animalia</named-content></kwd><kwd><named-content xmlns:xlink="http://www.w3.org/1999/xlink" content-type="order">Geophilomorpha</named-content></kwd><kwd><named-content xmlns:xlink="http://www.w3.org/1999/xlink" content-type="family">Gonibregmatidae</named-content></kwd></kwd-group><mixed-citation publication-type="journal"><person-group><name><surname>Thi Thanh Tran</surname><given-names>Binh</given-names></name><name><surname>Thi Xuan Tran</surname><given-names>Hoa</given-names></name><name><surname>Bonato</surname><given-names>Lucio</given-names></name></person-group><article-title>A new soil centipede from South-East Asia with a unique arrangement of ventral glands, and a revised synopsis of <tp:taxon-name><tp:taxon-name-part taxon-name-part-type="family">Gonibregmatidae</tp:taxon-name-part></tp:taxon-name> (<tp:taxon-name><tp:taxon-name-part taxon-name-part-type="class">Chilopoda</tp:taxon-name-part></tp:taxon-name>, <tp:taxon-name><tp:taxon-name-part taxon-name-part-type="order">Geophilomorpha</tp:taxon-name-part></tp:taxon-name>)</article-title><source>Zookeys</source><day>15</day><month>4</month><year>2019</year><volume>838</volume><fpage>111</fpage><lpage>132</lpage><pub-id pub-id-type="doi">10.3897/zookeys.838.33131</pub-id></mixed-citation></tp:treatment-meta><tp:nomenclature><tp:taxon-name>
            <tp:taxon-name-part taxon-name-part-type="genus" reg="Vinaphilus">Vinaphilus</tp:taxon-name-part>
            <object-id xmlns:xlink="http://www.w3.org/1999/xlink" content-type="zoobank" xlink:type="simple">http://zoobank.org/6BD441E1-3AB8-47FB-BD63-B6DA3717C02E</object-id>
          </tp:taxon-name><tp:taxon-status xmlns:xlink="http://www.w3.org/1999/xlink" xlink:type="simple">gen. n.</tp:taxon-status></tp:nomenclature><tp:treatment-sec sec-type="diagnosis" id="SECID0EUIAC"><title>Diagnosis.</title><p><tp:taxon-name><tp:taxon-name-part taxon-name-part-type="order">Geophilomorpha</tp:taxon-name-part></tp:taxon-name> differing from all other known genera for the combination of the following characters: both anterior and posterior ends relatively stout; head and forcipular segment quite short; all appendages relatively short; club-like sensilla on multiple distal antennal articles; labrum with broad mid-part separating the lateral pieces; labral margin slightly concave and fringed with elongate, pointed projections; mandible with a single row of many short teeth; telopodite of second maxillae composed of three articles and bearing a claw provided with two marginal rows of thin projections; forcipular tergite wider than long, and as wide as the head; forcipules without denticles; no paratergites; all walking legs with similar claws; sternites with pore-fields, including two paired anterior fields and a single medial posterior field; ultimate leg-bearing segment with entire pleuropretergite; coxal organs opening separately through many pores, most of which aggregated on the meso-ventral side; legs of the ultimate pair much longer than those of the penultimate pair, with two tarsal articles and without claw; female gonopods basally touching, short and non-articulate.</p><p>The main diagnostic differences between <italic><tp:taxon-name><tp:taxon-name-part taxon-name-part-type="genus" reg="Vinaphilus">Vinaphilus</tp:taxon-name-part></tp:taxon-name></italic> gen. n. and the other genera of <tp:taxon-name><tp:taxon-name-part taxon-name-part-type="family">Gonibregmatidae</tp:taxon-name-part></tp:taxon-name> from Asia are summarized in Table <xref ref-type="table" rid="T1">1</xref> and discussed below in Discussion.</p><table-wrap id="T1" position="float" orientation="portrait"><label>Table 1.</label><caption><p>Main differences between <italic><tp:taxon-name><tp:taxon-name-part taxon-name-part-type="genus" reg="Vinaphilus">Vinaphilus</tp:taxon-name-part></tp:taxon-name></italic> gen. n. and all genera of <tp:taxon-name><tp:taxon-name-part taxon-name-part-type="family">Gonibregmatidae</tp:taxon-name-part></tp:taxon-name>, or possibly belonging to <tp:taxon-name><tp:taxon-name-part taxon-name-part-type="family">Gonibregmatidae</tp:taxon-name-part></tp:taxon-name>, reported from Asia (see Appendix).</p></caption><table id="TID0EHABG" rules="all"><tbody><tr><td rowspan="2" colspan="1">
                    <bold>Nominal genus</bold>
                  </td><td rowspan="2" colspan="1">
                    <bold>Type species</bold>
                  </td><td rowspan="1" colspan="1">
                    <bold>Labrum</bold>
                  </td><td rowspan="1" colspan="1">
                    <bold>Second maxillae</bold>
                  </td><td rowspan="1" colspan="3">
                    <bold>Anterior part of trunk</bold>
                  </td><td rowspan="1" colspan="3">
                    <bold>Ultimate pair of legs</bold>
                  </td></tr><tr><td rowspan="1" colspan="1">
                    <bold>Narrow, convex mid-part</bold>
                  </td><td rowspan="1" colspan="1">
                    <bold>Filaments on pretarsus</bold>
                  </td><td rowspan="1" colspan="1">
                    <bold>Pincer-like claws</bold>
                  </td><td rowspan="1" colspan="1">
                    <bold>Paratergites</bold>
                  </td><td rowspan="1" colspan="1">
                    <bold>Posterior circular pore-field</bold>
                  </td><td rowspan="1" colspan="1">
                    <bold>Aggregated coxal pores</bold>
                  </td><td rowspan="1" colspan="1">
                    <bold>Distinctly elongate leg</bold>
                  </td><td rowspan="1" colspan="1">
                    <bold>Claw</bold>
                  </td></tr><tr><td rowspan="1" colspan="1"><italic><tp:taxon-name><tp:taxon-name-part taxon-name-part-type="genus" reg="Vinaphilus">Vinaphilus</tp:taxon-name-part></tp:taxon-name></italic> gen. n.</td><td rowspan="1" colspan="1"><italic><tp:taxon-name><tp:taxon-name-part taxon-name-part-type="genus" reg="Vinaphilus">Vinaphilus</tp:taxon-name-part><tp:taxon-name-part taxon-name-part-type="species" reg="unicus">unicus</tp:taxon-name-part></tp:taxon-name></italic> sp. n.</td><td rowspan="1" colspan="1">–</td><td rowspan="1" colspan="1">+</td><td rowspan="1" colspan="1">–</td><td rowspan="1" colspan="1">–</td><td rowspan="1" colspan="1">+</td><td rowspan="1" colspan="1">+</td><td rowspan="1" colspan="1">+</td><td rowspan="1" colspan="1">–</td></tr><tr><td rowspan="1" colspan="1"><italic><tp:taxon-name><tp:taxon-name-part taxon-name-part-type="genus" reg="Disargus">Disargus</tp:taxon-name-part></tp:taxon-name></italic> Cook, 1896</td><td rowspan="1" colspan="1"><italic><tp:taxon-name><tp:taxon-name-part taxon-name-part-type="genus" reg="Himantarium">Himantarium</tp:taxon-name-part><tp:taxon-name-part taxon-name-part-type="species" reg="striatum">striatum</tp:taxon-name-part></tp:taxon-name></italic>, by original designation</td><td rowspan="1" colspan="1">?</td><td rowspan="1" colspan="1">?</td><td rowspan="1" colspan="1">?</td><td rowspan="1" colspan="1">?</td><td rowspan="1" colspan="1">–</td><td rowspan="1" colspan="1">–/+</td><td rowspan="1" colspan="1">–</td><td rowspan="1" colspan="1">+</td></tr><tr><td rowspan="1" colspan="1"><italic><tp:taxon-name><tp:taxon-name-part taxon-name-part-type="genus" reg="Dschangelophilus">Dschangelophilus</tp:taxon-name-part></tp:taxon-name></italic> Verhoeff, 1937</td><td rowspan="1" colspan="1"><italic><tp:taxon-name><tp:taxon-name-part taxon-name-part-type="genus" reg="Dschangelophilus">Dschangelophilus</tp:taxon-name-part><tp:taxon-name-part taxon-name-part-type="species" reg="coloratus">coloratus</tp:taxon-name-part></tp:taxon-name></italic>, by monotypy</td><td rowspan="1" colspan="1">–</td><td rowspan="1" colspan="1">+</td><td rowspan="1" colspan="1">?</td><td rowspan="1" colspan="1">–</td><td rowspan="1" colspan="1">–</td><td rowspan="1" colspan="1">–</td><td rowspan="1" colspan="1">–</td><td rowspan="1" colspan="1">+</td></tr><tr><td rowspan="1" colspan="1"><italic><tp:taxon-name><tp:taxon-name-part taxon-name-part-type="genus" reg="Eucratonyx">Eucratonyx</tp:taxon-name-part></tp:taxon-name></italic> Pocock, 1899</td><td rowspan="1" colspan="1"><italic><tp:taxon-name><tp:taxon-name-part taxon-name-part-type="genus" reg="Himantarium">Himantarium</tp:taxon-name-part><tp:taxon-name-part taxon-name-part-type="species" reg="meinerti">meinerti</tp:taxon-name-part></tp:taxon-name></italic>, by original designation</td><td rowspan="1" colspan="1">–</td><td rowspan="1" colspan="1">+</td><td rowspan="1" colspan="1">+</td><td rowspan="1" colspan="1">–</td><td rowspan="1" colspan="1">–</td><td rowspan="1" colspan="1">–</td><td rowspan="1" colspan="1">+</td><td rowspan="1" colspan="1">–</td></tr><tr><td rowspan="1" colspan="1"><italic><tp:taxon-name><tp:taxon-name-part taxon-name-part-type="genus" reg="Geoporophilus">Geoporophilus</tp:taxon-name-part></tp:taxon-name></italic> Silvestri, 1919</td><td rowspan="1" colspan="1"><italic><tp:taxon-name><tp:taxon-name-part taxon-name-part-type="genus" reg="Geoporophilus">Geoporophilus</tp:taxon-name-part><tp:taxon-name-part taxon-name-part-type="species" reg="angustus">angustus</tp:taxon-name-part></tp:taxon-name></italic>, by original designation</td><td rowspan="1" colspan="1">–</td><td rowspan="1" colspan="1">+</td><td rowspan="1" colspan="1">?</td><td rowspan="1" colspan="1">–</td><td rowspan="1" colspan="1">–</td><td rowspan="1" colspan="1">–/+</td><td rowspan="1" colspan="1">+</td><td rowspan="1" colspan="1">–?</td></tr><tr><td rowspan="1" colspan="1"><italic><tp:taxon-name><tp:taxon-name-part taxon-name-part-type="genus" reg="Gonibregmatus">Gonibregmatus</tp:taxon-name-part></tp:taxon-name></italic> Newport, 1843</td><td rowspan="1" colspan="1"><italic><tp:taxon-name><tp:taxon-name-part taxon-name-part-type="genus" reg="Gonibregmatus">Gonibregmatus</tp:taxon-name-part><tp:taxon-name-part taxon-name-part-type="species" reg="cumingii">cumingii</tp:taxon-name-part></tp:taxon-name></italic>, by monotypy</td><td rowspan="1" colspan="1">+</td><td rowspan="1" colspan="1">–</td><td rowspan="1" colspan="1">–</td><td rowspan="1" colspan="1">+</td><td rowspan="1" colspan="1">–</td><td rowspan="1" colspan="1">–</td><td rowspan="1" colspan="1">+/–</td><td rowspan="1" colspan="1">–</td></tr><tr><td rowspan="1" colspan="1"><italic><tp:taxon-name><tp:taxon-name-part taxon-name-part-type="genus" reg="Himantosoma">Himantosoma</tp:taxon-name-part></tp:taxon-name></italic> Pocock, 1891</td><td rowspan="1" colspan="1"><italic><tp:taxon-name><tp:taxon-name-part taxon-name-part-type="genus" reg="Himantosoma">Himantosoma</tp:taxon-name-part><tp:taxon-name-part taxon-name-part-type="species" reg="typicum">typicum</tp:taxon-name-part></tp:taxon-name></italic>, by original designation</td><td rowspan="1" colspan="1">–</td><td rowspan="1" colspan="1">+</td><td rowspan="1" colspan="1">–</td><td rowspan="1" colspan="1">–</td><td rowspan="1" colspan="1">–</td><td rowspan="1" colspan="1">–/+</td><td rowspan="1" colspan="1">–</td><td rowspan="1" colspan="1">+</td></tr><tr><td rowspan="1" colspan="1"><italic><tp:taxon-name><tp:taxon-name-part taxon-name-part-type="genus" reg="Luangana">Luangana</tp:taxon-name-part></tp:taxon-name></italic> Attems, 1953</td><td rowspan="1" colspan="1"><italic><tp:taxon-name><tp:taxon-name-part taxon-name-part-type="genus" reg="Luangana">Luangana</tp:taxon-name-part><tp:taxon-name-part taxon-name-part-type="species" reg="varians">varians</tp:taxon-name-part></tp:taxon-name></italic>, by monotypy</td><td rowspan="1" colspan="1">–</td><td rowspan="1" colspan="1">+</td><td rowspan="1" colspan="1">?</td><td rowspan="1" colspan="1">?</td><td rowspan="1" colspan="1">–</td><td rowspan="1" colspan="1">–</td><td rowspan="1" colspan="1">?</td><td rowspan="1" colspan="1">–</td></tr><tr><td rowspan="1" colspan="1"><italic><tp:taxon-name><tp:taxon-name-part taxon-name-part-type="genus" reg="Sogophagus">Sogophagus</tp:taxon-name-part></tp:taxon-name></italic> Chamberlin, 1912</td><td rowspan="1" colspan="1"><italic><tp:taxon-name><tp:taxon-name-part taxon-name-part-type="genus" reg="Geophagus">Geophagus</tp:taxon-name-part><tp:taxon-name-part taxon-name-part-type="species" reg="serangodes">serangodes</tp:taxon-name-part></tp:taxon-name></italic>, by direct substitution</td><td rowspan="1" colspan="1">–</td><td rowspan="1" colspan="1">+</td><td rowspan="1" colspan="1">+</td><td rowspan="1" colspan="1">?</td><td rowspan="1" colspan="1">–</td><td rowspan="1" colspan="1">–</td><td rowspan="1" colspan="1">+</td><td rowspan="1" colspan="1">–</td></tr><tr><td rowspan="1" colspan="1"><italic><tp:taxon-name><tp:taxon-name-part taxon-name-part-type="genus" reg="Tweediphilus">Tweediphilus</tp:taxon-name-part></tp:taxon-name></italic> Verhoeff, 1937</td><td rowspan="1" colspan="1"><italic><tp:taxon-name><tp:taxon-name-part taxon-name-part-type="genus" reg="Tweediphilus">Tweediphilus</tp:taxon-name-part><tp:taxon-name-part taxon-name-part-type="species" reg="malaccanus">malaccanus</tp:taxon-name-part></tp:taxon-name></italic>, by monotypy</td><td rowspan="1" colspan="1">–</td><td rowspan="1" colspan="1">+</td><td rowspan="1" colspan="1">?</td><td rowspan="1" colspan="1">–</td><td rowspan="1" colspan="1">–</td><td rowspan="1" colspan="1">–</td><td rowspan="1" colspan="1">?</td><td rowspan="1" colspan="1">–</td></tr></tbody></table></table-wrap></tp:treatment-sec><tp:treatment-sec sec-type="type species" id="SECID0EENAE"><title>Type species.</title><p><italic><tp:taxon-name><tp:taxon-name-part taxon-name-part-type="genus" reg="Vinaphilus">Vinaphilus</tp:taxon-name-part><tp:taxon-name-part taxon-name-part-type="species" reg="unicus">unicus</tp:taxon-name-part></tp:taxon-name></italic> sp. n.</p><!--PageBreak --></tp:treatment-sec><tp:treatment-sec sec-type="Name derivation" id="SECID0EWNAE"><title>Name derivation.</title><p>From “Vina”, an alternative name of Vietnam, and the suffix -<italic>philus</italic>, which is frequently used in names of genera of <tp:taxon-name><tp:taxon-name-part taxon-name-part-type="order">Geophilomorpha</tp:taxon-name-part></tp:taxon-name>. Gender: masculine.</p></tp:treatment-sec></tp:taxon-treatment>
